# Supplementary material for: A genetic toolkit for the human gut bacterium Mediterraneibacter gnavus identifies capsular polysaccharides as a competitive colonization factor
Source: Nat Commun. 2026 Mar 12;17:3855. doi: 10.1038/s41467-026-69022-x (PMC13121745; doi:10.1038/s41467-026-69022-x)
Supplement: Supplementary file 3 — Supplementary Data 1–4 [file 41467_2026_69022_MOESM3_ESM.xlsx]

## Sheet: Supplementary Data 1
Supplementary Data 1. Bacterial strains used in this study.
strain	characteristics	source or reference
R. ganvus
JCM 6515 (=ATCC 29149)	wild type	RIKEN JCM
ibpA::erm	ibpA disruptant	This study
ΔibpB	ibpB deletion mutant	This study
ibpA::erm ΔibpB	ibpA ibpB double mutant	This study
ΔsrtB4	srtB4 deletion mutant	This study
srtB1::erm	srtB1 disruptant	This study
srtA1::erm	srtA1 disruptant	This study
srtB2::erm	srtB2 disruptant	This study
srtB3::erm	srtB3 disruptant	This study
srtB4::erm	srtB4 disruptant	This study
srtB5::erm	srtB5 disruptant	This study
RGna_11905::erm	RGna_11905 disruptant	This study
RGna_11920::erm	RGna_11920 disruptant	This study
RGna_12040::erm	RGna_12040 disruptant	This study
RGna_12050::erm	RGna_12050 disruptant	This study
RGna_12055::erm	RGna_12055 disruptant	This study
RGna_00045::erm	RGna_00045 disruptant	This study
RGna_00055::erm	RGna_00055 disruptant	This study
NBRC114413	srtB4 negative strain isolated from healthy human	NBRC
RI1	srtB4 positive strain isolated from healthy human	Ichimura et al. 2024
RI1 srtB::erm	srtB4 homolog disruptant in RI1 strain	This study
E. coli
Steller	cloning host	TAKARA Bio Inc.
HB101/pRK24	conjugation strain	Obana et al. 2023
Enterocloster bolteae
JCM 12243	Type strain	RIKEN JCM
Enterocloster clostridioformis
JCM 1291	Type strain	RIKEN JCM

## Sheet: Supplementary Data 2
Supplementary Data 2. Plasmids used in this study.
plasmid name	characteristics	source or reference
pMTL83151	Gram-positive bacteria molular plasmid, catP, traJ, ColE1 ori, pCB102 ori, MCS
pMTL83153	Gram-positive bacteria molular plasmid, catP, traJ, ColE1 ori, pCB102 ori, Pfdx
pNORg10	R. gnavus-E. coli shuttle vector, catP	This study
pNORg20	R. gnavus-E. coli shuttle vector, catP	This study
pNORg30	R. gnavus-E. coli shuttle vector, catP	This study
pNORg40	R. gnavus-E. coli shuttle vector, catP	This study
pNORg50	R. gnavus-E. coli shuttle vector, ermB	This study
pNORg10-Pxyl-mScarlet-I	pNORg10 derivative, xylR-Pxyl-mScarlet-I	This study
pNORg10-Ptet-mScarlet-I	pNORg10 derivative, tetR-Ptet-mScarlet-I	This study
pNORg10-Pbga-mScarlet-I	pNORg10 derivative, bgaR-Pbga-mScarlet-I	This study
pNORg11-mScarlet-I	pNORg10 derivative, cymR-Pveg-CuO-mScarlet-I	This study
pNORg12-mScarlet-I	pNORg10 derivative, Pfdx-cymR-Pveg-CuO-mScarlet-I	This study
pNORg14-mScarlet-I	pNORg10 derivative, Pfdx-cymR-Pveg-CuO-theophylline riboswitch-mScarlet-I	This study
pNORg11-mVenus	pNORg10 derivative, cymR-Pveg-CuO-mVenus	This study
pNORg11-oxStayGold	pNORg10 derivative, cymR-Pveg-CuO-oxStayGold	This study
pNORg11-mNeonGreen	pNORg10 derivative, cymR-Pveg-CuO-mNeonGreen	This study
pNO201	plasmid for disruptant construction	Obana et al. 2023
pNORg502-ibpB	plasmid for ibpB deletion using CRISPR-Cas9	This study
pNORg504-srtB4	pladmid for srtB4 deletion using CRISPR-Cas9	This study
pNORg12-srtB3	pNORg12 derivative for srtB3 expression	This study
pNORg50-srtB4	pNORg50 derivative expressing srtB4 from native promoter	This study
pNORg-Prgna11905-mScarlet-I	RGna_11905 promoter reporter	This study
pNORg-Prgna12030-mScarlet-I	RGna_12030 promoter reporter	This study
pNORg-Prgna12050-mScarlet-I	RGna_12050 promoter reporter	This study
pNORg54-mScarlet-I	pNORg50 derivative, Pfdx-cymR-Pveg-CuO-theophylline riboswitch-mScarlet-I	This study

## Sheet: Supplementary Data 3
Supplementary Data 3. Oligonucleotides used in this study.
Primer ID	Primer name	Sequence 5' to 3'	Discription
NOB-3096	RGna_01825 Fw	ccttcgatccctccagagtaagtatc	disruptant check
NOB-3097	RGna_01825 Rv	gggatgtgctttccagtaatcatagga	disruptant check
NOB-3098	RGna_09235 Fw	gatcaatctgatatgccagtgtttca	disruptant check
NOB-3099	RGna_09235 Rv	cagttctgactggacatagaggtc	disruptant check
NOB-3100	RGna_09760 Fw	gggttccaaacatgctccca	disruptant check
NOB-3101	RGna_09760 Rv	cgggagaaaatcataaaagtggca	disruptant check
NOB-3102	RGna_10250 Fw	gagaacatctctcctccgactttc	disruptant check
NOB-3103	RGna_10250 Rv	gagtgcagataataacgaatatctgacaa	disruptant check
NOB-3104	RGna_12035 Fw	ctcagaatccggatatttatgcatgg	disruptant check
NOB-3105	RGna_12035 Rv	ggatatccctcctggccttcaa	disruptant check
NOB-3106	RGna_12985 Fw	gagtatctgcaggaaatcgagaaca	disruptant check
NOB-3107	RGna_12985 Rv	gttaagcgtcccaccagga	disruptant check
NOB-3108	RGna_13410 Fw	ccgggaacagaaacgggatg	disruptant check
NOB-3109	RGna_13410 Rv	acccctgtcccggtcgta	disruptant check
NOB-3110	RGna_13420 Fw	ttgatgccaccatttggtatgtaga	disruptant check
NOB-3111	RGna_13420 Rv	cgcttcccctttcaccttga	disruptant check
NOB-1901	ibpA Rg check Fw	tgcttaacaggacttatggttgtga	disruptant check
NOB-1902	ibpA Rg check Rv	tgtaacgcatggaaatctccca	disruptant check
NOB-3692	RGna_12040 Fw	GGAGGCAGTGTTAATCAGTGAA	disruptant check
NOB-3693	RGna_12040 Rv	CGCTTTCATTCATATCCCCTATGA	disruptant check
NOB-3729	Rgna_00055 Fw	GCAGCATCGTATCAGTTTGGTGTG	disruptant check
NOB-3730	Rgna_00055 Rv	TTCGTTTCAATCGCACCGTACA	disruptant check
NOB-2736	RGna_00045 Fw	GAGAGCGTTTCCAGTCTGAA	disruptant check
NOB-2737	RGna_00045 Rv	CCAACAAGACAGGCGCAA	disruptant check
NOB-3197	RGna_11905 Fw	aactgcttggacgtgatccg	disruptant check
NOB-3198	RGna_11905 Rv	cggcagagcccggaaccga	disruptant check
NOB-3199	RGna_11920 Fw	cacataaaccatattttctgcgaatgtttcg	disruptant check
NOB-3200	RGna_11920 Rv	cccttataatcataatggattaaatctcctga	disruptant check
NOB-3201	RGna_12050 Fw	gggaaagcatcatgagattgaaaagattagtga	disruptant check
NOB-3202	RGna_12050 Rv	ccatccacaccattatcttttgtatcaactgt	disruptant check
NOB-3072	RGna_01825-289s-IBS	AAAAAAGCTTATAATTATCCTTAGTACTCCAGAGCGTGCGCCCAGATAGGGTG	disruptant construction
NOB-3073	RGna_01825-289s-EBS1d	CAGATTGTACAAATGTGGTGATAACAGATAAGTCCAGAGCAATAACTTACCTTTCTTTGT	disruptant construction
NOB-3074	RGna_01825-289s-EBS2	TGAACGCAAGTTTCTAATTTCGATTAGTACTCGATAGAGGAAAGTGTCT	disruptant construction
NOB-3075	RGna_09235-289s-IBS	AAAAAAGCTTATAATTATCCTTAGAAGTCGGGGATGTGCGCCCAGATAGGGTG	disruptant construction
NOB-3076	RGna_09235-289s-EBS1d	CAGATTGTACAAATGTGGTGATAACAGATAAGTCGGGGATATTAACTTACCTTTCTTTGT	disruptant construction
NOB-3077	RGna_09235-289s-EBS2	TGAACGCAAGTTTCTAATTTCGATTACTTCTCGATAGAGGAAAGTGTCT	disruptant construction
NOB-3078	RGna_09760-427a-IBS	AAAAAAGCTTATAATTATCCTTAATTTCCGTCTGAGTGCGCCCAGATAGGGTG	disruptant construction
NOB-3079	RGna_09760-427a-EBS1d	CAGATTGTACAAATGTGGTGATAACAGATAAGTCGTCTGATATAACTTACCTTTCTTTGT	disruptant construction
NOB-3080	RGna_09760-427a-EBS2	TGAACGCAAGTTTCTAATTTCGGTTGAAATCCGATAGAGGAAAGTGTCT	disruptant construction
NOB-3081	RGna_10250-397a-IBS	AAAAAAGCTTATAATTATCCTTAATTCTCATTGCGGTGCGCCCAGATAGGGTG	disruptant construction
NOB-3082	RGna_10250-397a-EBS1d	CAGATTGTACAAATGTGGTGATAACAGATAAGTCATTGCGCATAACTTACCTTTCTTTGT	disruptant construction
NOB-3083	RGna_10250-397a-EBS2	TGAACGCAAGTTTCTAATTTCGGTTAGAATCCGATAGAGGAAAGTGTCT	disruptant construction
NOB-3084	RGna_12035-271s-IBS	AAAAAAGCTTATAATTATCCTTAAATATCAATTATGTGCGCCCAGATAGGGTG	disruptant construction
NOB-3085	RGna_12035-271s-EBS1d	CAGATTGTACAAATGTGGTGATAACAGATAAGTCAATTATCCTAACTTACCTTTCTTTGT	disruptant construction
NOB-3086	RGna_12035-271s-EBS2	TGAACGCAAGTTTCTAATTTCGGTTATATTCCGATAGAGGAAAGTGTCT	disruptant construction
NOB-3087	RGna_12985-667s-IBS	AAAAAAGCTTATAATTATCCTTAGAAGCCGATCATGTGCGCCCAGATAGGGTG	disruptant construction
NOB-3088	RGna_12985-667s-EBS1d	CAGATTGTACAAATGTGGTGATAACAGATAAGTCGATCATCTTAACTTACCTTTCTTTGT	disruptant construction
NOB-3089	RGna_12985-667s-EBS2	TGAACGCAAGTTTCTAATTTCGATTGCTTCTCGATAGAGGAAAGTGTCT	disruptant construction
NOB-3090	RGna_13410-172a-IBS	AAAAAAGCTTATAATTATCCTTAGTTGTCATGTTCGTGCGCCCAGATAGGGTG	disruptant construction
NOB-3091	RGna_13410-172a-EBS1d	CAGATTGTACAAATGTGGTGATAACAGATAAGTCATGTTCTGTAACTTACCTTTCTTTGT	disruptant construction
NOB-3092	RGna_13410-172a-EBS2	TGAACGCAAGTTTCTAATTTCGATTACAACTCGATAGAGGAAAGTGTCT	disruptant construction
NOB-3093	RGna_13420-60s-IBS	AAAAAAGCTTATAATTATCCTTAGCTGGCTGTGGGGTGCGCCCAGATAGGGTG	disruptant construction
NOB-3094	RGna_13420-60s-EBS1d	CAGATTGTACAAATGTGGTGATAACAGATAAGTCTGTGGGCTTAACTTACCTTTCTTTGT	disruptant construction
NOB-3095	RGna_13420-60s-EBS2	TGAACGCAAGTTTCTAATTTCGATTCCAGCTCGATAGAGGAAAGTGTCT	disruptant construction
NOB-1906	ibpA-105s-IBS	AAAAAAGCTTATAATTATCCTTACCAGCCGAAGAGGTGCGCCCAGATAGGGTG	disruptant construction
NOB-1907	ibpA-105s-EBS1d	CAGATTGTACAAATGTGGTGATAACAGATAAGTCGAAGAGACTAACTTACCTTTCTTTGT	disruptant construction
NOB-1908	ibpA-105s-EBS2	TGAACGCAAGTTTCTAATTTCGGTTGCTGGTCGATAGAGGAAAGTGTCT	disruptant construction
NOB-1909	ibpB-1299s-IBS	AAAAAAGCTTATAATTATCCTTAGACGCCGTATTCGTGCGCCCAGATAGGGTG	disruptant construction
NOB-1910	ibpB-1299s-EBS1d	CAGATTGTACAAATGTGGTGATAACAGATAAGTCGTATTCAGTAACTTACCTTTCTTTGT	disruptant construction
NOB-1911	ibpB-1299s-EBS2	TGAACGCAAGTTTCTAATTTCGATTGCGTCTCGATAGAGGAAAGTGTCT	disruptant construction
NOB-3689	RGna_12040-253s-IBS	AAAAAAGCTTATAATTATCCTTAGAAGTCGTGACAGTGCGCCCAGATAGGGTG	disruptant construction
NOB-3690	RGna_12040-253s-EBS1d	CAGATTGTACAAATGTGGTGATAACAGATAAGTCGTGACAGTTAACTTACCTTTCTTTGT	disruptant construction
NOB-3691	RGna_12040-253s-EBS2	TGAACGCAAGTTTCTAATTTCGATTACTTCTCGATAGAGGAAAGTGTCT	disruptant construction
NOB-3719	RGna_00055-423s-EBS2	TGAACGCAAGTTTCTAATTTCGATTGCTGCTCGATAGAGGAAAGTGTCT	disruptant construction
NOB-3720	RGna_00055-423s-IBS	AAAAAAGCTTATAATTATCCTTAGCAGCCGTTGCAGTGCGCCCAGATAGGGTG	disruptant construction
NOB-3721	RGna_00055-423s-EBS1d	CAGATTGTACAAATGTGGTGATAACAGATAAGTCGTTGCAAATAACTTACCTTTCTTTGT	disruptant construction
NOB-2730	RGna_00045-811s-IBS	AAAAAAGCTTATAATTATCCTTAGGTGCCATTGTCGTGCGCCCAGATAGGGTG	disruptant construction
NOB-2731	RGna_00045-811s-EBS1d	CAGATTGTACAAATGTGGTGATAACAGATAAGTCATTGTCGGTAACTTACCTTTCTTTGT	disruptant construction
NOB-2732	RGna_00045-811s-EBS2	TGAACGCAAGTTTCTAATTTCGATTGCACCTCGATAGAGGAAAGTGTCT	disruptant construction
NOB-3180	RGna_11905-808a-IBS	AAAAAAGCTTATAATTATCCTTAGTGGACTTCTTCGTGCGCCCAGATAGGGTG	disruptant construction
NOB-3181	RGna_11905-808a-EBS1d	CAGATTGTACAAATGTGGTGATAACAGATAAGTCTTCTTCCATAACTTACCTTTCTTTGT	disruptant construction
NOB-3182	RGna_11905-808a-EBS2	TGAACGCAAGTTTCTAATTTCGATTTCCACTCGATAGAGGAAAGTGTCT	disruptant construction
NOB-3183	RGna_11920-451s-IBS	AAAAAAGCTTATAATTATCCTTATTGATCGATGAGGTGCGCCCAGATAGGGTG	disruptant construction
NOB-3184	RGna_11920-451s-EBS1d	CAGATTGTACAAATGTGGTGATAACAGATAAGTCGATGAGCATAACTTACCTTTCTTTGT	disruptant construction
NOB-3185	RGna_11920-451s-EBS2	TGAACGCAAGTTTCTAATTTCGGTTATCAATCGATAGAGGAAAGTGTCT	disruptant construction
NOB-3186	RGna_12050-174a-IBS	AAAAAAGCTTATAATTATCCTTAGCAAACGCTGTCGTGCGCCCAGATAGGGTG	disruptant construction
NOB-3187	RGna_12050-174a-EBS1d	CAGATTGTACAAATGTGGTGATAACAGATAAGTCGCTGTCAATAACTTACCTTTCTTTGT	disruptant construction
NOB-3188	RGna_12050-174a-EBS2	TGAACGCAAGTTTCTAATTTCGATTTTTGCTCGATAGAGGAAAGTGTCT	disruptant construction
NOB-1890	EBS universal	CGAAATTAGAAACTTGCGTTCAGTAAAC	disruptant construction
NOB-3578	mScarlet-Cp Fw	ATGGTATCTAAAGGTGAAGCTGTTA	mScarlet-I reporter plasmids
NOB-3509	pMTL inv Fw for FR	TAAgaattcgagctcggtaccc	pNORg10 derivatives
NOB-3405	cymR-Pveg-pMTL IF Fw	tgattacgaattcgagctcgttaccttttgaactttgcatatcg	pNORg11
NOB-3619	mKate2-Pveg IF Fw	actaataaggaggacaaacatgGTATCTGAATTAATAAAAGAAA	pNORg11-mkate2
NOB-3620	mKate2-pMTL IF Rv	gtaccgagctcgaattcTTACCTATGACCTAATTTACTAGGTAA	pNORg11-mkate2
NOB-3406	cymR-Pveg-mNG IF Rv	TCCTCTTCACCTTTTGAAACcatgtttgtcctccttattagtta	pNORg11-mNeonGreen
NOB-3002	mNG-pMTL OL Rv	cgggtaccgagctcgaattcTTATTTGTACAATTCATCCATTCC	pNORg11-mNeonGreen
NOB-3510	mScarlet-I CuO Fw	aaggaggacaaacatgGTATCTAAAGGTGAAGCTGTTATTAAAG	pNORg11-mScarlet-I
NOB-3511	mScarlet-I pMTL Rv	ggtaccgagctcgaattcTTACTTATAAAGTTCATCCATCCCTC	pNORg11-mScarlet-I
NOB-3512	mVenus CuO Fw	aataaggaggacaaacatgTCAAAAGGAGAAGAACTATTTACAG	pNORg11-mVenus
NOB-3513	mVenus pMTL Rv	gtaccgagctcgaattcTTATTTGTATAATTCATCCATTCCATG	pNORg11-mVenus
NOB-3700	oxSG-Pveg IF Fw	actaataaggaggacaaacatggctagtacaccatttaaatttc	pNORg11-oxStayGold
NOB-3701	oxSG-MCS IF Rv	cgggtaccgagctcgaattcTTAtaagtgtgcttcgagagtc	pNORg11-oxStayGold
NOB-3411	Pveg-Pfdx inv Fw	ttatttcacaggctactacaccaactgaaacgattccgatcctg	pNORg12
NOB-3412	cymR-Pfdx inv Rv	atttttaaggaggtgtgttaatcatgtcaccaaaaagaagaaca	pNORg12
NOB-3413	Pfdx-cymR Rv	tttttggtgacatgattaacacacctccttaaaaattacacaac	pNORg12
NOB-3414	Pfdx-Pveg Fw	cggaatcgtttcagttggtgtagtagcctgtgaaataagtaagg	pNORg12
NOB-3415	Pveg inv Rv	CATgtttgtcctccttattagttaatcataatac	pNORg12
NOB-3793	RGna_10250-pNORg Fw	aactaataaggaggacaaacatgaaagaaaaaaagcagcagaa	pNORg12-srtB3
NOB-3794	RGna_10250-pNORg Rv	cgggtaccgagctcgaattcctactcctctttgatcaaaactcc	pNORg12-srtB3
NOB-3947	theo-RS oligo	aATACGACTCACTATAGGTGATACCAGCATCGTCTTGATGCCCTTGGCAGCACCCTGCTAAGGAGGTAACAACAAGATGG	pNORg14-mScarlet-I
NOB-3948	CuO-theoRS Rv	TCACCTATAGTGAGTCGTATttattagttaatcataatacaaacagaccaga	pNORg14-mScarlet-I
NOB-3949	mScarlet-theoRS Fw	GCTAAGGAGGTAACAACAAGATGGTATCTAAAGGTGAAGCTGTTA	pNORg14-mScarlet-I
NOB-3915	pMTL FseI inv Rv	ggccggccacacacaaacatacg	pNORg50
NOB-3916	pMTL PmeI inv Fw	gtttaaactcctttttgataatctcatgacc	pNORg50
NOB-3917	ermB pMTL FseI Fw	atgtttgtgtgtggccggccgaagcaaacttaagagtg	pNORg50
NOB-3918	ermB pMTL PmeI Rv	tatcaaaaaggagtttaaacacattccctttagtaacg	pNORg50
NOB-3180	sgRNA_ibpB_106 Fw	taaaggtaccTGGAGACGGAGAGCGATAGTgttttagagctagaaatagcaagttaaaataaggctagtc	pNORg502-ibpB
NOB-3181	ibpB-HA-5-sgRNA Fw	gagtcggtgcttttttctcgagGGAATCTTCCACACAAGAGAGA	pNORg502-ibpB
NOB-3182	ibpB-HA-5 Rv	AGATAGATTCATTGTTGTCcctttaccggtatttcttattccca	pNORg502-ibpB
NOB-3183	ibpB-HA-3 Fw	aagaaataccggtaaaggGACAACAATGAATCTATCTTTGTGCA	pNORg502-ibpB
NOB-3184	ibpB-HA-3-Pthl Rv	taattatacccacgtcgacCGTATCCATCTCTAATGATGCAGTC	pNORg502-ibpB
NOB-3185	pNORg502 inv Rv	actagtattatacctaggactgagctagc	pNORg502-ibpB
NOB-3186	pNORg502 inv Fw	gtcgacgtgggtataattaagttgttaga	pNORg502-ibpB
NOB-3187	Pthl-cas9D10A-HA Fw	TAGAGATGGATACGgtcgacgtgggtataattaagttgttagag	pNORg502-ibpB
NOB-3176	cas9-pMTL IF Rv2	TGTAAAACGACGGCCAGTGCCTCAGTCACCTCCTAGCTGACTCA	pNORg502-ibpB
NOB-3174	J23119-pMTL IF Fw	tatccatatgaccatgattacttgacagctagctcagtcctagg	pNORg502-ibpB
NOB-3403	pMTL catP DW	ggccggccagtgggcaagttg	pNORg504-srtB4
NOB-3875	gRNA srtB4	gtcctaggtataatactagtGTCCGTAGCACTCTGCGCAAgttttagagctagaaatagcaagttaaaataaggctagtc	pNORg504-srtB4
NOB-3874	gRNA scaffold-Pthl Rv	ttaattatacccacgtcgacctcgagaaaaaaagcaccgactcggtgcca	pNORg504-srtB4
NOB-3829	pNORg10 inv Rv for HA	acacacaaacatacgtattttgttg	pNORg504-srtB4
NOB-3838	srtB4 N5_2	aaatacgtatgtttgtgtgtGAATTATTTCATGTATTATTGAAAAAAGCG	pNORg504-srtB4
NOB-3839	srtB4 C3_2	aacttgcccactggccggcctgtaagctccccattcagtg	pNORg504-srtB4
NOB-3831	srtB4 N3	tggaattgtaaatagaatccGAATCTTTCTGGATTTTTTCATAGACTTTG	pNORg504-srtB4
NOB-3832	srtB4 C5	GAAAAAATCCAGAAAGATTCggattctatttacaattccagaaatctg	pNORg504-srtB4
NOB-3531	RGna_12030-MCS Fw	gaattcgagctcggtacccgCCTTTCTGCGTTGGGATATG	pNORg50-srtB4
NOB-3532	srtB4-MCS Rv	acgtcgactctagaggatccTTAGTCTTCTTCACTGATTAACAC	pNORg50-srtB4
NOB-3533	RGna_12030_del Rv	CTCCTGTTCTATCTCTTATGCCTCTTCCATCACTTATTCTCCCA	pNORg50-srtB4
NOB-3534	RGna_12030_del Fw	TGGGAGAATAAGTGATGGAAGAGGCATAAGAGATAGAACAGGAG	pNORg50-srtB4
NOB-3395	pNORG10 Fw	ttcttatttttatggcgcgccaccaaagaatagcaccaaactga	R. gnavus-E. coli shuttle vector
NOB-3396	pNORG10 Rv	acttgcccactggccggccacacacaaacatacgtattttgttg	R. gnavus-E. coli shuttle vector
NOB-3397	pNORG30 Fw	tcttatttttatggcgcgccgttttctccttataccactagtta	R. gnavus-E. coli shuttle vector
NOB-3398	pNORG30 Rv	aacttgcccactggccggccgctattcactactttcacatttaa	R. gnavus-E. coli shuttle vector
NOB-3710	Prgna_04445-MCS IF Fw	tgattacgaattcgagctcgGGCGGTACGGCATGTTTTGTAA	RGna_00045 promoer reporter
NOB-3711	Prgna_04445-mSc IF Rv	ACAGCTTCACCTTTAGATACCATTTTCCACTTCTCCTTTTCTC	RGna_00045 promoer reporter
NOB-3704	Prgna_11095-MCS IF Fw	tgattacgaattcgagctcgGGAAAGAATACAGATGATGCAGAC	RGna_11905 promoer reporter
NOB-3705	Prgna_11095-mSc IF Rv	ACAGCTTCACCTTTAGATACcatggatacgacctgccagt	RGna_11905 promoer reporter
NOB-3706	Prgna_12030-MCS IF Fw	tgattacgaattcgagctcgcagactggtgcaggagatgg	RGna_12030 promoer reporter
NOB-3707	Prgna_12030-mSc IF Rv	ACAGCTTCACCTTTAGATACcatcacttattctcccataaccac	RGna_12030 promoer reporter
NOB-3708	Prgna_12050-MCS IF Fw	tgattacgaattcgagctcgaactggaagcgcagcttcc	RGna_12050 promoer reporter
NOB-3709	Prgna_12050-mSc IF Rv	ACAGCTTCACCTTTAGATACcatgatgctttcccccttgtc	RGna_12050 promoer reporter
NOB-3579	xylR-mSc IF Rv	ACAGCTTCACCTTTAGATACCATatgcatccctccttgaatgc	xylR-Pxyl
NOB-3270	xylR-pMTL IF Fw	catgattacgaattcgagctcgCCtaggctaatcttgcataaac	xylR-Pxyl
NOB-3580	tetR-mSc IF Rv	ACAGCTTCACCTTTAGATACcataaaattttctcctttactgca	tetR-Ptet
NOB-3272	tetR-pMTL IF Fw	tgattacgaattcgagctcggcgaattctgcatcaagctagc	tetR-Ptet
NOB-3581	bgaR-mSc IF Rv	ACAGCTTCACCTTTAGATACCATTTTACCCTCCCAATACA	bgaR-PbgaL
NOB-3274	bgaR-pMTL IF Fw	tgattacgaattcgagctcgTGAAAAGTATTAGGGCTAATTTAG	bgaR-PbgaL
NOB-1288	27F-mod	AGRGTTTGATYMTGGCTCAG	16S rRNA gene
NOB-1289	1492R	TACGGYTACCTTGTTACGACTT	16S rRNA gene
NOB-3070	UniF	GTGSTGCAYGGYYGTCGTCA	qPCR
NOB-3071	UniR	ACGTCRTCCMCNCCTTCCTC	qPCR

## Sheet: Supplementary Data 4
Supplementary Data 4. The DNA sequence cloned into the shuttle plasmid, including the replicon.
Discription	Sequence 5' to 3'
NZ_CP084015 1-3740	accaaagaatagcaccaaactgataaaccaaccttagatatctatttaattgacaaattaaaggtggcaaagtatatgaggcagcaactacctacctcatatacttttgccttttaattccctcatctgttctttcatccatttatttcactgacttttctataaaacccaagattgctgaatatgcttgtacaatccattctgatcaagcagatcattcgttacctcaatatcgtaagatggctcttcctgttggaaaaacgttccttgcgcatccactataacaatcgttccattttttattttttgtccataccgaaataatacaatatctccttttttatacttcacctcatccatgcgtttcctcctttctatttcatactacctgaacttcca…
