# Supplementary material for: A genetic toolkit for the human gut bacterium Mediterraneibacter gnavus identifies capsular polysaccharides as a competitive colonization factor
Source: Nat Commun. 2026 Mar 12;17:3855. doi: 10.1038/s41467-026-69022-x (PMC13121745; doi:10.1038/s41467-026-69022-x)
Supplement: Supplementary file 6 — Source Data [file 41467_2026_69022_MOESM6_ESM.xlsx]

## Sheet: Fig. 1b
Fig 1b. Fluorescence reporter analysis.
Exp.1									Exp.1									Exp.1
Plasmid	pNORg11								Plasmid	pNORg12								Plasmid	pNORg14
Cumate [mM]	0	0.01	0.1	1		1			Cumate [mM]	0	0.01	0.1	1		1			Cumate [mM]	0	0.01	0.1	1		1		0
Thephylline [mM]	0	0	0	0		1			Thephylline [mM]	0	0	0	0		1			Thephylline [mM]	0	0	0	0		1		1
FAU	42945.3	47050.6	63781.8	67730.2		70122.9			FAU	5387.55	6157.65	23612.1	55974		55140			FAU	87.9805	78.3436	103.49	119.051		8411.13		3744.77
Relative	0.634065	0.694678	0.941703	1		1.03533			Relative	0.0795442	0.0909144	0.34862	0.826426		0.814113			Relative	0.00129899	0.0011567	0.00152798	0.00175772		0.124186		0.0552896
Exp.2									Exp.2									Exp.2
Plasmid	pNORg11								Plasmid	pNORg12								Plasmid	pNORg14
Cumate [mM]	0	0.01	0.1	1	1	1			Cumate [mM]	0	0.01	0.1	1	1	1			Cumate [mM]	0	0.01	0.1	1	1	1	1	0
Thephylline [mM]	0	0	0	0	0.1	1			Thephylline [mM]	0	0	0	0	0.1	1			Thephylline [mM]	0	0	0	0	0.1	1	3	1
FAU	62226.3	66816.3	97027.8	99431.3	100554	106935			FAU	7575.94	9456.25	32814.5	81101.7	79765.4	77422.3			FAU	109.99	101.604	176.202	177.084	2183.14	13445.8	23130.2	4862.26
Relative	0.625822	0.671984	0.975828	1	1.01129	1.07547			Relative	0.0761926	0.0951033	0.330022	0.815656	0.802216	0.778651			Relative	0.00110619	0.00102185	0.0017721	0.00178097	0.0219562	0.135227	0.232625	0.0489007
Exp.3									Exp.3									Exp.3
Plasmid	pNORg11								Plasmid	pNORg12								Plasmid	pNORg14
Cumate [mM]		0.01	0.1	1	1	1			Cumate [mM]	0	0.01	0.1	1	1	1			Cumate [mM]	0	0.01	0.1	1	1	1	1	0
Thephylline [mM]		0	0	0	0.1	1			Thephylline [mM]	0	0	0	0	0.1	1			Thephylline [mM]	0	0	0	0	0.1	1	3	1
FAU		51348.4	73996.8	84503.8	84916.8	92033			FAU	4877.3	5316.33	16636.9	67176.1	71752.1	66097.4			FAU	47.917	61.8211	96.5573	165.296	1359.99	8688.41	19127.2	2876.33
Relative		0.607645	0.875662	1	1.00489	1.0891			Relative	0.0577169	0.0629122	0.196877	0.794947	0.849099	0.782183			Relative	0.000567039	0.000731577	0.00114264	0.00195608	0.0160939	0.102817	0.226347	0.0340379
Exp.4									Exp.4									Exp.4
Plasmid	pNORg11								Plasmid	pNORg12								Plasmid	pNORg14
Cumate [mM]	0			1	1	1			Cumate [mM]	0			1	1	1			Cumate [mM]	0			1	1	1
Thephylline [mM]	0			0	0.1	1			Thephylline [mM]	0			0	0.1	1			Thephylline [mM]	0			0	0.1	1
FAU	60279.5			93667.1	96546	100527			FAU	14446.3			65469.4	63250	69419			FAU	255.042			382.916	2882.18	15181
Relative	0.64355			1	1.03074	1.07324			Relative	0.154231			0.698958	0.675264	0.741124			Relative	0.00272286			0.00408805	0.0307705	0.162074
Exp.5									Exp.5									Exp.5
Plasmid	pNORg11								Plasmid	pNORg12								Plasmid	pNORg14
Cumate [mM]	0			1		1	1		Cumate [mM]	0			1		1	1		Cumate [mM]	0			1	1	1	1	0	0
Thephylline [mM]	0			0		1	3		Thephylline [mM]	0			0		1	3		Thephylline [mM]	0			0	0.1	1	3	1	3
FAU	54492.9			89345.5		92474	100567		FAU	11172.7			67924.6		64786.4	55058.2		FAU	62.9156			159.764	1142.61	7528.83	16520.6	1898.82	3234.96
Relative	0.609912			1		1.03502	1.12559		Relative	0.12505			0.760246		0.725122	0.616239		Relative	0.000704183			0.00178815	0.0127886	0.0842665	0.184907	0.0212526	0.0362073
Exp.6									Exp.6									Exp.6
Plasmid	pNORg11								Plasmid	pNORg12								Plasmid	pNORg14
Cumate [mM]	0			1		1	1		Cumate [mM]	0			1		1	1		Cumate [mM]	0			1		1	1	0	0
Thephylline [mM]	0			0		1	3		Thephylline [mM]	0			0		1	3		Thephylline [mM]	0			0		1	3	1	3
FAU	57205.9			100825		111711	133178		FAU	6156.13			83619.3		88121.8	96374.1		FAU	44.804			95.9808		8968.77	27011.5	2627.46	3762.01
Relative	0.567375			1		1.10797	1.32087		Relative	0.0610573			0.829347		0.874004	0.955851		Relative	0.000444372			0.00095195		0.0889534	0.267903	0.0260595	0.0373121

## Sheet: Fig. 1f
Fig 1f. Western blotting for IbpA and IbpB detection.

## Sheet: Fig. 2a and e
Fig 2a and e. Subcellular localization of superantigens, IbpA, and IbpB in various sortase gene mutants.

## Sheet: Fig. 2c and d
Fig 2c and d. Flow cytometry analysis detecting Mouse IgG-bound M. gnavus cells.
MFI relative to wt									p-value
	wt	ibpA::erm ΔibpB	srtB1::erm	srtC1::erm	srtB2::erm	srtB3::erm	srtB5::erm		ibpA::erm ΔibpB	srtB1::erm	srtC1::erm	srtB2::erm	srtB3::erm	srtB5::erm
rep. 1	1	0.0554077	1.57571	0.967554	1.04493	0.207155	0.8802		1.72561e-05	0.240524	0.0505578	0.254205	0.0036802	0.334568
rep. 2	1	0.0500219	0.992447	0.854422	1.40598	0.394483	1.68717		adjusted p-value
rep. 3	1	0.0365854	0.95122	0.870732	0.905976	0.367073	0.842439		ibpA::erm ΔibpB	srtB1::erm	srtC1::erm	srtB2::erm	srtB3::erm	srtB5::erm
									8.62804e-05	1	0.252789	1	0.018401	1
IgG positive frequency									p-value
	wt	ibpA::erm ΔibpB	srtB1::erm	srtC1::erm	srtB2::erm	srtB3::erm	srtB5::erm		ibpA::erm ΔibpB	srtB1::erm	srtC1::erm	srtB2::erm	srtB3::erm	srtB5::erm
rep. 1	0.723	0.02	0.842	0.66	0.908	0.081	0.804		0.00145299	0.245342	0.397237	0.0487788	0.00554936	0.107635
rep. 2	0.766	0.00838	0.762	0.684	0.936	0.154	0.957		adjusted p-value
rep. 3	0.873	0.00105	0.891	0.934	0.894	0.381	0.878		ibpA::erm ΔibpB	srtB1::erm	srtC1::erm	srtB2::erm	srtB3::erm	srtB5::erm
									0.00726494	1	1	0.243894	0.0277468	1

## Sheet: Fig. 3b and f, Fig. 5d
Fig 3b and f, and Fig. 5d. Capsular polysaccharide production detected by SDS-PAGE

## Sheet: Fig. 3e
Fig 3e. Confirmation of the deletion by PCR targeting srtB4 neighboring region.

## Sheet: Fig. 4a
Fig. 4a. Competitive colonization against M. gnavus wt in the intestine of germ-free mice.
srtB1::erm					srtC1::erm					srtB2::erm					srtB3::erm					srtB4::erm					srtB5::erm
rep	day	CI	log10CI		rep	day	CI	log10CI		rep	day	CI	log10CI		rep	day	CI	log10CI		rep	day	CI	log10CI		rep	day	CI	log10CI
1	0	2.37209	0.375132		1	0	0.921053	-0.0357156		1	0	1.18103	0.0722626		1	0	0.766423	-0.115531		1	0	2.08081	0.318232		1	0	0.467681	-0.330051
2	0	0.460707	-0.336575		1	7	0.573529	-0.241444		1	7	0.729167	-0.137173		2	0	1.21983	0.086301		2	0	0.564991	-0.247958		1	7	0.482759	-0.31627
1	7	0.0441667	-1.35491		2	7	0.266667	-0.574031		2	7	0.991736	-0.00360412		1	7	0.0663717	-1.17802		1	7	3.02107e-05	-4.51984		2	7	2.17143	0.336746
2	7	0.0688243	-1.16226		3	7	0.581197	-0.235677		3	7	0.480349	-0.318443		2	7	0.0980926	-1.00836		2	7	0.00152087	-2.81791		3	7	0.447653	-0.349058
3	7	0.0270446	-1.56792		4	7	0.409449	-0.3878		4	7	0.658228	-0.181624		3	7	0.0695876	-1.15747		3	7	0.00151143	-2.82061		4	7	0.328244	-0.483803
4	7	0.0374347	-1.42673		5	7	0.381625	-0.418363		5	7	1.08397	0.035017		4	7	0.050536	-1.2964		4	7	0.0027622	-2.55874		1	14	0.0375796	-1.42505
5	7	0.0321396	-1.49296		1	14	0.0717205	-1.14436		1	14	0.0350097	-1.45581		5	7	0.0425197	-1.37141		5	7	0.00238372	-2.62275		2	14	0.102857	-0.987766
6	7	0.00408163	-2.38917		2	14	0.0761589	-1.11828		2	14	0.0226166	-1.64557		6	7	0.0609528	-1.21501		6	7	0.000909918	-3.041		3	14	0.103627	-0.984527
7	7	0.0185807	-1.73094		3	14	0.0177524	-1.75074		3	14	0.0433573	-1.36294		7	7	0.057361	-1.24138		7	7	0.000597372	-3.22376		4	14	0.0192301	-1.71602
8	7	0.005711	-2.24329		4	14	0.120755	-0.918096		4	14	0.0341218	-1.46697		8	7	0.0283404	-1.54759		8	7	0.000955686	-3.01968		5	14	0.0254777	-1.59384
9	7	0.017192	-1.76467		5	14	0.0293284	-1.53271		5	14	0.0399666	-1.3983		9	7	0.00660174	-2.18034		9	7	0.00211788	-2.6741
1	14	0.045741	-1.33969												10	7	0.0431235	-1.36529		10	7	0.00229795	-2.63866
2	14	0.3	-0.522879												1	14	0.0352423	-1.45294		1	14	4.28266e-07	-6.36829
3	14	0.117021	-0.931735												2	14	0.0710383	-1.14851		2	14	5.22193e-07	-6.28217
4	14	0.0360458	-1.44315												3	14	0.00444444	-2.35218		3	14	3.5461e-07	-6.45025
5	14	0.0942029	-1.02594												4	14	0.018018	-1.74429		4	14	4.81928e-07	-6.31702
6	14	0.0891686	-1.04979												5	14	0.000824208	-3.08396		5	14	4.6729e-07	-6.33041
7	14	0.0738491	-1.13165												6	14	0.00158983	-2.79865		6	14	1.63935e-06	-5.78533
8	14	0.024307	-1.61427												7	14	0.00183769	-2.73573		7	14	1.78572e-06	-5.74819
9	14	0.0116941	-1.93203												8	14	0.00144653	-2.83967		8	14	1.81821e-05	-4.74035
10	14	0.0317603	-1.49812												9	14	0.000654974	-3.18378		9	14	1.47059e-06	-5.83251
															10	14	0.00324454	-2.48885		10	14	5.26319e-06	-5.27875
srtB5::erm	5	14	0.0254777	-1.59384

## Sheet: Fig. 4b
Fig. 4b. MaxV values acquired from growth curves.
MaxV
	wt	srtB1::erm	srtC1::erm	srtB2::erm	srtB3::erm	srtB4::erm	srtB5::erm
rep. 1	6.22837	6.49463	5.81125	6.18037	5.04025	5.94137	5.7385
rep. 2	5.5925	6.08237	5.49488	5.58488	4.78263	5.5575	4.7065
rep. 3	5.73575	6.01975	5.57525	5.40963	4.60238	5.26387	4.77787

## Sheet: Fig. 4c
Fig. 4c. Competitive colonization against M. gnavus wt in vitro.
srtB3::erm					srtB4::erm
rep	day	CI	log10CI		rep	day	CI	log10CI
1	0	0.746479	-0.126982		1	0	0.861386	-0.0648021
2	0	1.30435	0.115393		2	0	0.239669	-0.620387
3	0	0.686047	-0.163646		3	0	1.42308	0.153228
1	7	0.0892655	-1.04932		1	7	0.0727273	-1.1383
2	7	0.477987	-0.320584		2	7	1.46503	0.165848
3	7	0.145299	-0.837737		3	7	2.75152	0.439572

## Sheet: Fig. 5e
Fig. 5e. Competitive colonization against M. gnavus wt in the intestine of germ-free mice.
RGna_11905::erm					RGna_12040::erm					RGna_00045::erm
rep	day	CI	log10CI		rep	day	CI	log10CI		rep	day	CI	log10CI
1	0	1.81818	0.259637		1	0	0.975	-0.0109954		1	0	0.571885	-0.242691
2	0	0.564991	-0.247958		1	7	0.00116085	-2.93523		1	7	0.706949	-0.150612
1	7	5.43508e-05	-4.26479		2	7	0.00524588	-2.28018		2	7	0.658537	-0.18142
2	7	0.000220232	-3.65712		3	7	6.33373e-05	-4.19834		3	7	0.881041	-0.0550039
3	7	6.19873e-05	-4.2077		4	7	1.2389e-05	-4.90696		4	7	1.02649	0.0113548
4	7	0.000171337	-3.76615		1	14	5.07614e-08	-7.29447		5	7	0.783972	-0.105699
5	7	0.00017237	-3.76354		2	14	4.25532e-08	-7.37107		1	14	0.14876	-0.827513
6	7	7.80972e-05	-4.10736		3	14	4.97512e-08	-7.3032		2	14	0.194842	-0.710317
1	14	5.18135e-08	-7.28556		4	14	5.91716e-08	-7.22789		3	14	1.18421	0.0734289
2	14	5.24934e-08	-7.27989							4	14	2.11765	0.325854
3	14	4.79616e-08	-7.31911
4	14	5.88235e-08	-7.23045
5	14	5.10204e-08	-7.29226
6	14	2.68664e-05	-4.57079

[truncated: 12 more sheets: Fig. 5f, Fig. 6a, Fig. 6c, Fig. 6d and e, Fig. 7a, Fig. 7c, Sup. Fig. 2b, Sup. Fig. 3c-e, Sup. Fig. 5b, Sup. Fig. 6c, Sup. Fig. 7b, Sup. Fig. 9a]
